# Supplementary material for: Evolution of MALDI-TOF MS Profiles from Lice and Fleas Preserved in Alcohol over Time
Source: Insects. 2023 Oct 20;14(10):825. doi: 10.3390/insects14100825 (PMC10607003; doi:10.3390/insects14100825)
Supplement: Supplementary file 1 [file insects-14-00825-s001.zip]

Archive with 2 entries (2 files):
- insects-2652489-supplementary-1.pdf
- Supplementary Table S1.pdf
